# Supplementary material for: Potential Role of Inflammation-Promoting Biliary Microbiome in Primary Sclerosing Cholangitis and Cholangiocarcinoma
Source: Cancers (Basel). 2022 Apr 24;14(9):2120. doi: 10.3390/cancers14092120 (PMC9104786; doi:10.3390/cancers14092120)
Supplement: Supplementary file 1 [file cancers-14-02120-s001.zip]

Archive with 1 entries (1 files):
- cancers-1692762-supplementary.pdf
